# Supplementary material for: Single-Cell Sequencing of Glioblastoma Reveals Central Nervous System Susceptibility to SARS-CoV-2
Source: Front Oncol. 2020 Nov 16;10:566599. doi: 10.3389/fonc.2020.566599 (PMC7703438; doi:10.3389/fonc.2020.566599)
Supplement: Supplementary file 1 [file DataSheet_1.zip]

Archive with 2 entries (2 files):
- ACE-2 (2).tif
- GAPDH (1).tif
